# Supplementary material for: Development and Application of Computerized Risk Registry and Management Tool Based on FMEA and FRACAS for Total Testing Process
Source: Medicina (Kaunas). 2021 May 11;57(5):477. doi: 10.3390/medicina57050477 (PMC8151538; doi:10.3390/medicina57050477)
Supplement: Supplementary file 1 [file medicina-57-00477-s001.zip]

Archive with 1 entries (1 files):
- medicina-1152938-supplementary.pdf
